# Supplementary material for: Norovirus infection results in eIF2α independent host translation shut-off and remodels the G3BP1 interactome evading stress granule formation
Source: PLoS Pathog. 2020 Jan 6;16(1):e1008250. doi: 10.1371/journal.ppat.1008250 (PMC6964919; doi:10.1371/journal.ppat.1008250)
Supplement: S5 Table — (XLSX) [file ppat.1008250.s015.xlsx]

## Sheet:  Human SG interactome
target gene	qPCR primer
TIAL-1 forward	5'-GGCTGACAGATCAACTTATG-3'
TIAL-1 reverse	5'-CATTTCACCACATGTCCTTC-3'
RBM25 forward	5'-CCCCAGAAAGAAGAAAAAGG-3'
RBM25 reverse	5'-ATATTCCTCCTTGGTGATGAG-3'
SF3B1 forward	5'-ACAGAAAGAGATACTCCTGG-3'
SF3B1 reverse	5'-GAGACTTTCTTTTACTTGCTCC-3'
RPL7 forward	5'-TGCTGTGCCAGAAACCCTTAA-3'
RPL7 reverse	5'-GCTTCCTCCTTGCCTTTGG-3'
GAPDH forward	5'-TTCAACGGCACAGTCAAGG-3'
GAPDH reverse	5'-CTCAGCACCGGCCTCACC-3'
MNV gRNA forward	5'-CCGCAGGAACGCTCAGCAG-3'
MNV gRNA reverse	5'-GGYTGAATGGGGACGGCCTG-3'
